# Supplementary material for: Interferon regulatory factor 1 (IRF-1) promotes intestinal group 3 innate lymphoid responses during Citrobacter rodentium infection
Source: Nat Commun. 2022 Sep 29;13:5730. doi: 10.1038/s41467-022-33326-5 (PMC9522774; doi:10.1038/s41467-022-33326-5)
Supplement: Supplementary file 3 — Source Data [file 41467_2022_33326_MOESM3_ESM.xlsx]

## Sheet: Fig_1
Fig. 1B
dpi	Irf1 +/+																			Irf1-/-
0	100	100	100	100	100	100	100	100	100	100	100	100	100	100	100	100	100	100	100	100	100	100	100	100	100	100	100	100	100	100	100	100	100	100	100	100	100
1	98.2014	95.3405	93.578	97.0711	99.1736	99.2982	100	103.597	98.5965	100	94.2149	98	99.1453	99.4065	96.4674	97.1831	100.772	100.746	101.55	94.6058	89.9522	96.1905	97.7579	97.6471	97.6285	99.6198	104.53	102	105.179	103.529	90.9091	94.332	92.562	96.9492	97.561	95.6923	99.6933
2	100	98.2079	94.4954	97.4895	97.9339	102.807	100	102.878	100	97.8903	95.0413	98.8	95.7265	102.077	95.9239	97.1831	98.8417	100.373	101.55	97.5104	95.6938	98.5714	97.7579	98.8235	97.2332	101.141	106.272	102.8	105.179	105.098	90.9091	95.1417	93.8016	98.6441	100.697	100.308	103.067
3	100.719	98.9247	93.1193	101.255	101.24	94.7368	100.755	101.439	98.5965	98.3122	92.9752	96.4	96.5812	103.561	95.1087	96.0563	100	96.2686	98.062	100	99.5215	102.857	102.242	96.4706	96.4427	96.9582	101.045	99.6	104.781	106.667	90.0826	94.7368	93.3884	95.2542	95.1219	98.1539	100.614
4	98.9209	99.2832	98.6239	99.1632	99.5868	96.4912	100	101.079	98.9474	97.0464	92.9752	98	96.5812	99.1098	95.6522	92.6761	99.2278	96.2686	96.124	96.2656	92.3445	98.0952	91.9283	90.9804	98.0237	91.635	98.6063	93.6	99.6016	98.4314	85.9504	96.3563	90.0826	95.9322	96.1672	96	101.227
5	98.5611	99.2832	94.0367	95.8159	96.281	94.7368	100.377	101.079	97.193	97.8903	95.0413	95.6	97.4359	98.8131	94.5652	94.9296	99.6139	94.7761	97.2868	91.7013	88.9952	95.2381	93.2735	92.549	89.7233	91.2548	93.3798	94	98.4064	94.5098	88.4297	88.664	87.6033	88.8136	96.5157	92.3077	85.5828
6	98.5611	99.2832	95.4128	98.7448	98.7603	95.0877	98.8679	100	98.5965	97.0464	93.8016	97.6	98.2906	100.297	93.4783	92.6761	97.2973	92.1642	94.9612	93.361	93.3014	88.0952	98.2063	94.902	92.4901	90.1141	98.6063	91.6	95.6175	94.1176	89.2562	90.6883	88.4297	85.7627	93.7282	85.8461	80.3681
7	98.2014	99.2832	94.9541	99.1632	98.7603	100	99.6226	101.439	101.053	99.1561	97.1074	98	99.5726	102.077	94.2935	91.831	94.5946	93.6567	96.124	94.1909	92.823	88.5714	100.448	95.2941	91.3043	85.9316	93.7282	87.6	96.0159	92.1569	86.7769	91.498	82.2314	85.7627	93.3798	80.3077	77.6074
8	97.8417	98.5663	94.4954	99.5816	99.1736	104.21	101.509	99.2806	100	97.0464	95.8678	98	99.1453	103.858	94.2935	93.2394	96.5251	94.0298	93.4108	90.0415	85.6459	81.4286	95.9641	95.6863	94.8617	80.6084	96.5157	84.4	95.6175	89.4118	82.6446	88.664	80.1653	84.4068	95.1219	73.8461	75.4601
9	97.1223	97.8495	94.4954	98.7448	95.4545	101.754	100.377	100.719	100.351	95.3586	92.9752	97.6	97.8632	105.341	94.5652	94.3662	97.6834	95.1492	95.7364	85.4772	83.2536	76.6667	92.8251	98.8235	96.0474	79.0875	97.2125	82.8	93.6255	83.5294	83.4711	90.2834	81.8182	84.4068	94.7735	69.5385	71.1656
Fig. 1C
dpi	Irf1+/+															Irf1-/-
3	442000	564000	38800000	10400000	6580000	n.d.	n.d.	n.d.	3830000	960000	n.d.	1000000	10300000	n.d.	n.d.	5600000	38500000	54600000	2930000	78500000	63100000	182000	268000	43900000	n.d.	31900000	68700000	60100000	65500000	n.d.
4	n.d.	9200000	32300000	58700000	14900000	6630000	17800000	6400000	16600000	1600000	n.d.	950000	238000	2940000	n.d.	35100000	44000000	77000000	11200000	30600000	50100000	4370000	15900000	33300000	14400000	54900000	2780000	3130000	3490000	n.d.
5	13100000	10500000	17500000	8300000	10500000	16700000	39000000	4670000	9380000	6720000	n.d.	1650000	1620000	21400000	301000	78900000	30500000	59400000	41600000	88800000	79600000	160000000	n.d.	60200000	8690000	41500000	5740000	16400000	8390000	6820000
6	14500000	4060000	11600000	4900000	13300000	10800000	21500000	15300000	16700000	9670000	n.d.	7140000	n.d.	53300000	1210000	43400000	37600000	104000000	24600000	29500000	89300000	22500000	26100000	83800000	45600000	52900000	41500000	16200000	19900000	10500000
7	5780000	4850000	7800000	3910000	11300000	5100000	49100000	21100000	5220000	1080000	n.d.	17200000	12800000	20800000	2160000	77400000	61600000	96000000	41000000	86300000	64500000	51600000	46600000	68000000	42700000	110000000	72700000	15700000	22900000	29200000
8	3620000	1350000	n.d.	10400000	8710000	12200000	90700000	22700000	9580000	1610000	471000	11600000	19700000	30100000	3940000	126000000	160000000	118000000	36100000	53900000	82300000	35200000	74400000	122000000	280000000	64400000	69900000	30500000	58400000	43000000
	n.d.	not detected
Fig. 1E
Days	Irf1+/+									Irf1-/-
3	46000000	20000000	44000000	116000000	14000000	212000000	52000000	106000000	420000	120000000	460000000	460000000	8400000000	20000000	20000000	4280000000
5	250000000	52000000	370000000	378000000	104000000	1040000000	100000000	240000000	20000000	5840000000		540000000	120000000	1280000000	280000000	1540000000
8	296000000	142000000	52000000	158000000	246000000	612000000	18000000		50000000	1620000000		2740000000	160000000	800000000	348000000
Fig. 1F
Liver			Spleen			mLN			Blood
Irf1+/+	Irf1-/-		Irf1+/+	Irf1-/-		Irf1+/+	Irf1-/-		Irf1+/+	Irf1-/-
2000	14000		2200	4000		1	5000		1	41200
1	278000		1	258000		1	76000		200	100000
1	224000		1	158000		1	1800		1	4600
200	1180000		1	1340000		1	1		1	6200
1	4920000		12400	2720000		1	1600		1	7600
1	740000		1	560000		1	83200		1	100
1	260000		1	120000		1			60	640
1	340000		1	540000		4800			40
1	2880000		1	1880000					1
1	240000		1	500000
1	3760000		1	2100000
1			1
1			1
Fig. 1H
Irf1+/-	Irf1-/-
14.3331	35.1161
20.783	92.4485
4.29993	27.5912

## Sheet: Fig_3
Fig 3A
Days post infection	Irf1+/+ BM										Irf1-/- BM
0	100	100	100	100	100	100	100	100	100	100	100	100	100	100	100	100
1	98.7069	98.7069	98.2906	98.3936	97.9592	96.1977	96.6527	97.5104	97.9424	94.4681	97.9592	94.5206	94.6602	97.4026	99.115	95.7983
2	101.293	99.1379	101.709	99.5984	100.816	96.578	96.2343	97.9253	99.177	96.1702	99.5918	99.0868	97.0874	97.4026	101.77	98.7395
3	100.431	100.431	101.282	99.5984	100.408	95.8175	96.2343	99.5851	101.235	95.3191	99.1837	99.0868	98.0583	97.8355	102.212	97.8992
4	96.5517	94.8276	100.427	97.1887	96.7347	95.8175	94.5607	100	99.177	92.3404	99.5918	92.2374	95.6311	94.3723	100	94.1176
5	96.5517	93.9655	94.0171	97.1887	95.5102	95.8175	92.4686	98.3402	98.7654	93.1915	95.102	88.1278	93.6893	91.342	95.5752	87.395
6	93.9655	94.3966	94.0171	96.7871	97.551	92.0152	89.9582	95.4357	97.1193	89.7872	94.6939	86.758	92.233	89.1775	90.708	77.3109
7	95.6897	93.9655	96.1539	96.7871	97.1429	91.635	93.3054	96.2656	97.5309	91.9149	96.7347	87.2146	92.7185	89.1775	95.1327	73.9496
8	93.9655	93.1034	94.4444	94.7791	94.6939	93.9163	95.8159	98.7552	99.5885	93.617	93.8775	82.1918	88.3495	90.4762	94.6903
9	93.9655	92.6724	97.0085	96.3855	95.9184	93.9163	96.6527	97.9253	99.177	95.3191	93.4694	81.2785	85.9223	83.5498	92.4779
Fig. 3B
Liver			Spleen			mLN
Irf1+/+ BM	Irf1-/- BM		Irf1+/+ BM	Irf1-/- BM		Irf1+/+ BM	Irf1-/- BM
0	15000		0	15600		0	2000
0	1080000		0	257600		0	400
0	25400		0	133600		0	400
0	240000		0	1580000		0	0
0	200000		0	5560000		0	13200
0			56000			0
27200			72400			0
0			0			400
0			6600			0
0			0			2000
Fig. 3C
Liver					Spleen					mLN
Irf1fl/fl	Irf1ΔIEC	Irf1ΔTie2	Irf1-/-		Irf1fl/fl	Irf1ΔIEC	Irf1ΔTie2	Irf1-/-		Irf1fl/fl	Irf1ΔIEC	Irf1ΔTie2	Irf1-/-
0	0	600	1440000		0	0	800	496000		0	0	800	200800
0	0	4400	58400		0	1000	16200	81200		0	1800	400	200
0	400	65200	2600		0	400	57600	1000		0	0	3400	200
	0	6800				0	50400				0	10800
			40400					20600					200
0	200	600	75200		0	0	400	39200		0	0	200	48600
0	0	0			0	0	200			0	0	0
0	0	0			0	0	0			200	200	1400
	0	1400				0	800				200	0
0		1200			400		4000			0		0
0		2400			0		1200			0		400
0		200			0		0			0		0
0		7200			0		5200			0		0
0					0					0
0					0					0
6400					0					0
0					0					0
0					200					0
0					0					0
200					0					0
200					0					0
Fig. 3D
			spleen
Liver			Irf1fl/wtx Tie2cre+	Irf1fl/flx Tie2cre+		mLN
Irf1fl/wtx Tie2cre+	Irf1fl/flx Tie2cre+		0	4200		Irf1fl/wtx Tie2cre+	Irf1fl/flx Tie2cre+
0	5000		0	2400		0	6000
0	8000		0	13200		0	4000
0	11200		0	7200		0	25000
0	18600		0	0		0	400
0	0			0		200	0
	0						200

## Sheet: Fig_4
Fig. 4A
Il17a			Ifng			Il22
Irf1+/-	Irf1-/-		Irf1+/-	Irf1-/-		Irf1+/-	Irf1-/-
0.00063984	0.00124469		0.0174576	0.00451831		0.00396078	0.00189972
0.00065328	0.00052333		0.00866851	0.00407213		0.00323953	0.00065328
0.00044312	9.8258e-06		0.00666121	0.00040776		0.0041577	6.0195e-05
0.00011002	0.0002231		0.00212253	0.00929068		0.00427458	0.00121907
0.00030266	0.00027089		0.00625836	0.00548611		0.00474295	2.1729e-05
0.00044931	0.00013174		0.00367001	0.00634572		0.00259509	0.0007401
0.0002155	0.00028833		0.00694408	0.00291963		0.00172403	0.00048156
0.00021107			0.00680118			0.00040494	0.00126206
						0.00364466	0.00043702
						0.00054934
						0.00025628
						0.0117597
Fig. 4B
IL-17A			IFNg			IL-22
Irf1+/-	Irf1-/-		Irf1+/-	Irf1-/-		Irf1+/-	Irf1-/-
203.601	224.206		113.045	4.62038		14.52	5.65
218.282	320.791		334.207	25.5661		25.82	7.96
367.538	209.783		12.4237	9.54878		23.4	7.09
71.988	127.879		123.518	18.3788		20.03	8.44
132.772	134.06		31.1105	32.548		13.75	5.94
291.944	351.956		90.8674	21.6644		26.49	5.07
60.6554	91.5626		153.499	15.5039		14.24	7.2357
376.682	98.5167		306.28	1.12943		24.27	6.68124
187.117	175.27		56.5739	3.38827		12.8912
272.37	223.82		2.56688	2.15618		9.50899
	141.787					8.62185
						15.7189
Fig. 4C
Il22			Ifng			Il17a
Irf1fl/fl	Irf1ΔTie2		Irf1fl/fl	Irf1ΔTie2		Irf1fl/fl	Irf1ΔTie2
0.00121907	0.000787736		0.000155586	0.000618045		0.000352522	0.000385762
0.0078125	0.00221266		0.0100268	0.000324386		0.00382586	0.000419221
0.0112807	0.000422137		0.000898621	0.000121227		0.00171212	7.7793e-05
0.00831539	0.00205023		0.00206449	0.000242454		0.00114535	0.000474929
0.0105985	0.00198039		3.50555e-05	0.00104665		3.75715e-05	0.000734984
0.00216713	0.00407213		0.00955188	0.000155586		0.00155378	0.000367492
0.00854917	0.00049854		0.00670754	0.00093678		0.00187356	0.00022003
0.00131566	0.00077689		0.000437024	0.00063542		0.000141197	0.00052697
0.00418662	0.00109869		0.00289946	0.00157547		0.000187607	0.00057267
0.00300171	0.00148019		0.00592077	0.00227487		0.00048156	0.00054555
0.00367001	0.0013433		0.00600342	0.0002985		0.00088625	0.00053804
0.00243815	0.00121065		0.00487629	0.00038576		0.00127084	0.00046194
	0.00084427		0.00377319			0.00080429
						0.00063103
Fig. 4D
IL-22			IFNg			IL-17A
Irf1fl/fl	Irf1ΔTie2		Irf1fl/fl	Irf1ΔTie2		Irf1fl/fl	Irf1ΔTie2
10.5546	4.3527		26.0758	20.622		78.4954	73.4312
7.88037	3.27164		11.8733	10.9643		21.3421	90.0708
9.07523	9.35972		16.6453	1.07939		116.839	17.7248
14.5374	2.24747		1.98835	6.98763		94.7733	58.6003
9.8718	9.35972		44.0277	13.1231		57.8768	119.733
7.82347	6.85621		11.3052	2.89731		27.4915	31.4705
11.8063	4.86478		10.7371	3.69265		21.7038	0.723452
10.7288	5.54755		54.8217	31.5295		46.3014	69.8139
10.6734	12.6602		84.7613	40.1417		112.86	161.15
14.7209	6.01589		180.238	59.4928		75.256	86.211
12.3922	6.79214		88.2797	10.2353		87.9972	39.8905
16.2734	4.68519		148.092	14.3934		58.7045	53.227
	2.02378		76.765			76.2086	43.7009
	6.97695					40.3668	137.334
Fig. 4E
IL-22			IFNγ			IL-17A
Irf1fl/wt x Tie2cre+	Irf1fl/fl x Tie2cre+		Irf1fl/wt x Tie2cre+	Irf1fl/fl x Tie2cre+		Irf1fl/wt x Tie2cre+	Irf1fl/fl x Tie2cre+
10.7288	12.6602		84.7613	75.6988		75.256	161.15
10.6734	6.01589		180.238	40.1417		87.9972	86.211
14.7209	6.79214		88.2797	59.4928		58.7045	39.8905
12.3922	4.68519		148.092	10.2353		76.2086	53.227
16.2734	2.02378		76.765	14.3934		40.3668	43.7009
	6.97695						137.334
Fig. 4F
IL-17			IFNγ			IL-22
Irf1+/-	Irf1-/-		Irf1+/-	Irf1-/-		Irf1+/-	Irf1-/-
108.881	96.9436		80.0453	13.6912		26.2048	21.8818
112.498	103.093		33.0066	10.2826		31.89	14.0648
192.802	248.147		32.5521	10.2826		46.5173	23.3031
150.841			85.6127			37.0421	6.83991
108.519			36.0743			33.252
60.7706			50.1632			54.6304
34.7261			3.01093			28.0999
61.1324			19.0313			13.3541
						32.719
						34.1403

## Sheet: Fig_5
Fig. 5A
Tbet+			Tbet+			IFNg+			IFNg+
Irf1+/-	Irf1-/-		Irf1+/-	Irf1-/-		Irf1+/-	Irf1-/-		Irf1+/-	Irf1-/-
% of viable			#			% of viable			#
0.9	0.47		50400	35700		11.6	4.79		5600	1670
0.55	0.25		32500	15300		17.4	5.92		5610	915
1.06	0.21		71000	14300		18	4.57		12700	652
1.23	0.38		95900	25100		17.7	6.03		17200	1520
0.68	0.23		40100	11700		9.17	3.58		3660	412
Fig. 5B
lin- Thy1+ Eomes- Tbet+ NKp46+ NK1.1+			lin- Thy1+ Eomes- Tbet+ NKp46+ NK1.1+
% of viable			#
Irf1+/-	Irf1-/-		Irf1+/-	Irf1-/-
2.11	0.42		179000	49600
1.05	0.46		79800	41400
1.16	0.44		76600	68600
Fig. 5C
lin- Thy1+ RORgt+			lin- Thy1+ RORgt+			lin- Thy1+ RORgt+ IL22+			lin- Thy1+ RORgt+
% of viable			#			% of lin- Thy1+ Rorgt+			#
Irf1+/-	Irf1-/-		Irf1+/-	Irf1-/-		Irf1+/-	Irf1-/-		Irf1+/-	Irf1-/-
0.6	0.16		35400	10600		21.1	23.1		2580	3420
0.31	0.26		17400	13300		20.8	27.5		3840	1220
0.39	0.26		23000	19800		23.5	21.8		6700	1090
0.54	0.1		36200	6100		30.7	20.9		13300	1650
0.68	0.1		53000	6800		34.6	17.3		9440	1730
0.33	0.1		14520	6700		31.3	28.6		6600	6700
0.4	0.17		20800	9010		46	21.8		10400	3710
0.61	0.11		32330	7700		41.3	35.9		8480	6230
	0.18			7200			31.6			3720
Fig. 5D
lin- Thy12+ Tbet+ IFNg+			lin- Thy12+ Tbet+ IFNg+			lin- Thy12+ RORgt+ IL-22+			lin- Thy12+ RORgt+ IL-22+
% of lin- Thy12+ Tbet+			#			% of lin- Thy12+ RORgt+			#
Irf1fl/fl	Irf1ΔTie2		Irf1fl/fl	Irf1ΔTie2		Irf1fl/fl	Irf1ΔTie2		Irf1fl/fl	Irf1ΔTie2
5.15	3.53		3780	2270		40.6	28.7		17200	6240
10.8	5		12100	2220		42.1	32		5940	3240
12.2	3.5		11300	1400		31.5	16.9		5670	1670
6.37	4.57		5000	1290		27.1	23.4		8970	3980
16.4	6.14		14900	3470		34.9	19.6		12700	3910
10.7	3.84		2560	1680		20.2	29.9		5630	3700
9.92	2.22		3960	500		29	16.5		6500	1980
16.3	2.85		8400	1420		36.8			9120
17			5700
Fig. 5D
lin- Thy1+ Gata3+			lin- Thy1+ Gata3+
#			#
Irf1+/-	Irf1-/-		Irf1+/-	Irf1-/-
37195	22440		88230	145270
41925	28905		111720	99000
40120	32250		97340	52725

## Sheet: Fig_6
Fig. 6A
	Ifng expression
	Irf1+/-											Irf1-/-
untreated	0.0033771	0.00215216	0.000298496	0.000850147	0.0044871	0.000340514						0.00179724	6.27511e-05	0.000576657	0.00108356	0.000282395	0.000495097
IL23	0.00988872	0.0209051	0.0104526	0.0248605	0.0230355	0.00916277	0.0128686	0.005411	0.005799	0.003988	0.003594	0.0009433	0.00083265	0.00344806	0.00215216	0.00548611	0.00451831	0.00775854	0.001289	0.000488	0.000862	0.001372
	Il22 expression
	Irf1+/-										Irf1-/-
untreated	0.00145981	0.000798732	0.00114535	0.00099708	1.8527e-05						0.000347669	0.00110633	0.00148019	3.7572e-05	2.0844e-05
IL23	0.0563282	0.052193	0.0448111	0.0316862	0.0196408	0.0253829	0.019505	0.020905	0.030607	0.009685	0.00519018	0.00073498	0.00232267	0.00306478	0.00541058	0.00430432	0.0105253	0.001822	0.001586	0.004275	0.002899
	Il17a expression
	Irf1+/-											Irf1-/-
untreated	0.0016653	0.00183501	0.000117912	0.00137629	0.00033583	1.7167e-05						0.00199416	0.000760903	0.000771525	3.8679e-06	0.00054555
IL23	0.00323953	0.0002342	0.00630189	0.00232267	0.00445611	0.00135265	0.00127968	9.1873e-05	0.000404941	0.000471649	0.000114688	0.00045244	0.00032664	0.00224355	0.00107608	0.00240458	0.001011	0.00035744	5.38759e-05	6.6329e-05	0.000155586	0.000288328
Fig. 6B
	IFNγ in pg/ml
	Irf1+/-											Irf1-/-
untreated	7.58016	12.5546	8.05392	37.6639	28.1887	20.8454	37.1902					30.0838	12.5546	4.50072	9.23832	20.6086	15.3972
IL23	198.505	340.397	283.545	664.448	125.546	176.002	195.426	418.049	378.227	311.858	410.852	256.778	123.414	112.281	111.57	76.0385	59.22	358.077	355.571	231.894	406.534
	IL-22 in pg/ml
	Irf1+/-											Irf1-/-
untreated	5.95161	3.40515	13.8871	8.50625	8.22176	3.49923						2.81295	4.70799	4.53033	3.32853	4.182	1.16641
IL23	913.8	2524.46	2338.29	2338.29	1911.76	1949.05	1671.78	905.064	816.72	815.98	973.447	924.23	912.16	1227.27	675.021	795.492	580.843	774.211	818.937	300.702	576.823
	IL-17A in pg/ml
	Irf1+/-											Irf1-/-
untreated	539.035	483.819	649.467	338.085	488.345	875.762	446.706					807.873	614.165	305.498	105.453	450.327	624.122
IL23 vector infected	622.311	714.64	785.244	816.925	806.063	689.295	491.06	1230.53	1019.05	1289.59	1500.12	808.778	1417.06	1098.44	691.105	475.672	597.871	1095.38	1227.08	1147.18	1070.37
Fig. 6C
lin- Thy1+ Tbet+			lin- Thy1+ Tbet+ IFNg+			lin- Eomes- Tbet+ NK11+ NKp46+
Irf1+/- + IL-23	Irf1-/- + IL-23		Irf1+/- + IL-23	Irf1-/- + IL-23		Irf1+/- + IL-23	Irf1-/- + IL-23
31600	19700		2230	3550		13600	11000
43700	13200		4790	882		20200	8820
19000	18900		1670	1440		10900	11700
36900			3980			19200
Fig. 6D
lin- Thy1+ RORγt+			lin- Thy1+ RORγt+ IL-22+
Irf1+/- + IL-23	Irf1-/- + IL-23		Irf1+/- + IL-23	Irf1-/- + IL-23
47600	40300		13900	7930
47900	9520		22700	3080
18700	1920		6320	480
28200			5280
Fig. 6E
			# sorted ILCs
# x 10^6			# x 10^4
Irf1+/-	Irf1-/-		Irf1+/-	Irf1-/-
58	53		18.5	5.6
54	50		17	6.1
68	79		12	7
Fig. 6F
	Il22 expression
	Irf1+/-			Irf1-/-
medium	0.299653	0.178391	0.473347	0.381565	0.0947323	0.262429
IL-1β + IL-23	49.2815	50.7057	43.7652	13.2979	22.388	11.9862
	Ifng expression
	Irf1+/-			Irf1-/-
medium	n.d.	n.d.	n.d.	n.d.	n.d.	n.d.
IL-1β + IL-23	44.5748	19.6103	26.4207	3.17268	5.8775	3.50036
Fig. 6G
	IL-22 in pg/ml
	Irf1+/-			Irf1-/-
medium	14.2212	9.35301	18.7194	3.90986	7.58974	8.4778
IL-1β + IL-23	1000.81	657.969	450.259	22.9992	142.48	84.1142
	IFNγ in pg/ml
	Irf1+/-			Irf1-/-
medium	40.4275	42.2436	44.1781	35.7689	71.3009	41.6909
IL-1β + IL-23	1950.71	1339.95	1077.41	313.274	509.884	287.809
	IL-17A in pg/ml
	Irf1+/-			Irf1-/-
medium	81.3153	77.0912	257.976	68.3411	285.584	131.704
IL-1β + IL-23	542.354	658.518	242.89	991.172	161.801	337.18
Fig. 6H
	% of lin- Thy1+ RORγt+ cells
	lin- Thy1+ RORγt+ IL-22+
	Irf1+/-			Irf1-/-
medium	4.77	7.45	9.49	8.59	10.7	12.7
IL-1β + IL-23	44.4	38.9	46.3	30.4	28.5	31
	IL-22 MFI in lin- Thy1+ RORγt+ cells
	IL-22 MFI
	Irf1+/-			Irf1-/-
medium	252	296	314	280	305	338
IL-1β + IL-23	666	634	767	493	499	554

## Sheet: Fig_7
Fig.7 A
Il12rb1			IL12rb2			IL23r
Irf1+/-	Irf1-/-		Irf1+/-	Irf1-/-		Irf1+/-	Irf1-/-
6.2401e-06	4.9299e-06		5.5008e-05	2.8672e-05		3.27079e-05	1.3469e-05
2.4362e-05	9.3929e-06		0.00010627	2.2496e-05		4.14003e-05	2.7504e-05
7.7091e-06	n.d.		2.9683e-05	n.d.		9.45822e-06	n.d.
6.4602e-06	7.27777e-07		2.0557e-05	n.d.		1.5101e-05	3.71829e-05
n.d.	n.d.		n.d.	3.8897e-05		2.9478e-05	2.39436e-05
7.11848e-06	n.d.		n.d.	n.d.		2.19564e-05	1.85271e-05
1.04946e-05	3.41425e-06		n.d.	6.5871e-05		3.91671e-05	2.79847e-05
2.28096e-05	n.d.		n.d.	2.496e-05		3.0097e-05	2.143e-05
n.d.	1.6017e-05		4.286e-05	2.8474e-05		7.2583e-05	9.8467e-05
1.1725e-05	n.d.		3.8361e-05	2.49604e-05		6.4964e-05	2.6938e-05
1.4536e-05			5.1324e-05	4.90243e-07		2.7031e-05
9.2636e-06			7.6722e-05	3.8361e-05		3.8628e-05
n.d.			1.72864e-05
			8.45404e-05
			1.4739e-05
			5.61638e-05
			1.26544e-05
Fig.7 B
% of lin- Thy1+ RORγt+
lin- Thy1+ RORγt+ IL-12Rβ1+
Irf1+/-	Irf1-/-
5.81	0.99
8.58	1.13
5.01	1.12
8.32	0.77
2.66	0.81
Fig.7 C
% of lin- Thy1+ RORγt+
lin- Thy1+ RORγt+ IL23R+
Irf1+/-	Irf1-/-
6.73	19.7
25.8	11.5
24.4	16.9
14.8

## Sheet: Fig_8
Fig.8 B
% of viable cells			% of lin- Thy1+ RORγt+
lin- Thy1+ RORγt+			lin- Thy1+ RORγt+ IL22+
Irf1+/+BM	Irf1-/-BM		Irf1+/+BM	Irf1-/-BM
0.39	0.093		46.3	18
0.31	0.16		28.6	14.3
0.28	0.088		45.2	16.1
Fig.8 C
Irf1+/+ BM	Irf1-/- BM
8.60297	8.68225
39.7639	1.70473
25.2539	3.05267
22.3201	1.38757
36.3545	12.0917
Fig.8 D
liver: CFU/g			Spleen: CFU/g			mLN: CFU/g
Irf1+/+ BM	Irf1-/- BM		Irf1+/+ BM	Irf1-/- BM		Irf1+/+ BM	Irf1-/- BM
0	8600		0	2600		0	1000
0	3800		0	5000		0	5000
64800	4600		52800	4200		1800	6600
0	182400		0	211200		400	11600
2200	146400		2400	188800		3200	800
Fig.8 F
	Liver
	Irf1+/-							Irf1-/-
untreated	200	600	1400	2600	4800	400	5600	5600	7800	21200
IL-22 injected	0	0	0	0	0			0	0	0
	CFU/g liver
	Spleen
	Irf1+/-						Irf1-/-
untreated	400	1	600	1000	800	2200	16600	3400	23200
IL-22 injected	0	0	0	0	0		200	0	0
	CFU/g spleen
	Blood
	Irf1+/-						Irf1-/-
untreated	400	1	200	1	400	1	2000	1	200
IL-22 injected	0	0	0	0	0		0	0	0
	CFU/ml blood

## Sheet: Sup_1
Sup_1B
DPI	C57BL/6								Ifng-/-
0	100	100	100	100	100	100	100	100	100	100	100	100	100	100	100	100
1	99.2982	100	103.597	98.5965	92.2414	105.138	103.879	104.717	95.283	95.8175	99.1736	99.5305	102.667	105.286	109.5	99.5261
2	102.807	100	102.878	100	84.0517	103.162	100.431	102.359	97.1698	94.6768	97.5207	101.409	101.778	106.608	107	103.791
3	94.7368	100.755	101.439	98.5965	86.6379	103.162	98.2759	101.887	96.6981	92.0152	98.7603	100	97.7778	106.167	104	105.687
4	96.4912	100	101.079	98.9474	94.3966	103.953	96.1207	99.5283	97.1698	92.3954	99.1736	100.469	102.222	107.489	108.5	104.739
5	94.7368	100.377	101.079	97.193	98.2759	103.953	97.4138	104.245	98.1132	92.0152	101.24	99.5305	100.444	104.405	103	106.635
6	95.0877	98.8679	100	98.5965	99.569	105.534	94.8276	99.5283	97.6415	91.2548	100.413	99.061	101.333	106.608	102.5	103.317
7	100	99.6226	101.439	101.053	95.2586	103.162	97.4138	106.604	98.1132	94.6768	102.066	104.695	100.444	106.608	108.5	102.37
8	104.21	101.509	99.2806	100	96.5517	101.581	98.2759	101.887	98.1132	92.3954	100.413	101.878	100.889	107.93	108	105.687
9	101.754	100.377	100.719	100.351	95.6897	100.79	96.5517	103.774	97.6415	93.5361	101.653	103.286	98.6667	103.965	105	103.791
Sup_1C
DPI	C57BL/6				Ifng-/-
4	6630000	17800000	6400000	16600000	5940000	38800000	5530000	20600000
5	16700000	39000000	4670000	9380000	6330000	20500000	6830000	24400000
6	10800000	21500000	15300000	16700000	13400000	26000000	24200000	16500000
7	5100000	49100000	21100000	5220000	9680000	17300000	5650000	28300000
8	12200000	90700000	22700000	9580000	10000000	17100000	11200000	52700000
9	8810000	45900000	n.d.	10700000	9310000	8080000	3510000	51400000
Sup_1D
Liver			Spleen			mLN			Blood
C57BL/6	Ifng-/-		C57BL/6	Ifng-/-		C57BL/6	Ifng-/-		C57BL/6	Ifng-/-
2000	0		2200	0		0	0		0	0
0	0		0	20000		0	24400		60	0
0	0		0	0		0	3600		40	20
200	0		0	200		4800	0		0	0
0	0		0	0		0	0		0	0
0	0		0	0		0	0		20	0
0	2000		3200	600		0	87000		0	0
0	5200		0	8000		0	0		0	140
CFU/g liver			CFU/g spleen			CFU/g mLN			CFU/ml blood
Sup_1E
% of viable cells			% of lin- Thy1+ Tbet+
lin- Thy1+ Tbet+			lin- Thy1+ Tbet+ IFNγ+
Irf1+/-	Irf1-/-		Irf1+/-	Irf1-/-
4.07	2.63		11.2	6.63
3.33	2.66		6.38	12.7
6.8	1.66		12	6.3
5.73	2		8.32	6.74
4.81	2.62		10.7	11
Sup_1F
% of viable cells
lin- Thy1+ RORgt+
Irf1+/-	Irf1-/-
0.41	0.66
3.45	1.33
2.41	0.57
0.57	2.07
1.31	1.07
0.94	0.92
1	0.86
2.29	0.5
1.88	0.82
1.56	0.83
3.1	0.56
3.19
1.97
Sup_1G
% of lin- Thy1+ RORgt+			% of lin- Thy1+ RORgt+
lin- Thy1+ RORgt+ IL-22+			lin- Thy1+ RORgt+ IL-17a+
Irf1+/-	Irf1-/-		Irf1+/-	Irf1-/-
23.6	16.7		31.4	33.8
35.4	24.7		38.8	27.8
28.7	29.6		37	35.1
18	26.6		38.7	34.9
26.2	18		33.9	20
18.8	24.9
8.62	19.8
15.2	12.2
20.8	25.3
20.4	24.9
32	10.5
28.9
22

## Sheet: Sup_2
Sup_2C
	% of viable cells
	Irf1+/+BM					Irf1-/-BM
CD45.1+	2.61	4.41	2.56	2.99	1.49	2.53	3.41
CD45.2+	18.1	14.1	16.9	14.8	10.5	18.4	12.7
% of CD45.2+ cells			#			% of CD45.2+			#
lin- Thy1+ Rorγt+			lin- Thy1+ Rorγt+			lin- Thy1+ Tbet+			lin- Thy1+ Tbet+
Irf1+/+BM	Irf1-/-BM		Irf1+/+BM	Irf1-/-BM		Irf1+/+BM	Irf1-/-BM		Irf1+/+BM	Irf1-/-BM
4.39	2.66		43100	12100		7.46	6.81		65700	26900
5	3.22		34400	21100		6.47	6.74		39200	40100
5.52			42400			5.14			39400
3.67			23800			5.79			38100
7.45			37200			6.09			26600
Sup_2D
#			#			#			#
lin- Thy1+ Rorγt+			lin- Thy1+ Rorγt+ IL-22+			lin- Thy1+ Tbet+			lin- Thy1+ Tbet+ IFNg+
Irf1+/+BM	Irf1-/-BM		Irf1+/+BM	Irf1-/-BM		Irf1+/+BM	Irf1-/-BM		Irf1+/+BM	Irf1-/-BM
139000	98000		49700	17000		186000	155000		3380	2980
130000	148000		29400	33800		218000	148000		5210	7920
124000	90200		42800	23500		121000	150000		4850	14100
125000	113000		60900	7200		127000	185000		11900	4620
186000	92400		67800	4400		202000	149000		8960	825
138000	113000		39600	15100		202000	208000		3820	942
176000	92700		42300	3490		218000	137000		2920	1230
126000			26000			231000			5950
118000			21000			216000			1680

## Sheet: Sup_3
Sup_3A
% of RORgt ILC3s			# of CCR6+NKp46-			% of RORgt ILC3s			# of CCR6-NKp46+
Irf1+/-	Irf1-/-		Irf1+/-	Irf1-/-		Irf1+/-	Irf1-/-		Irf1+/-	Irf1-/-
18.6	35.3		2538	2765		14.4	11.2		1974	875
29.5	40.9		4420	2380		13.4	5.32		1976	310.08
39.2	24.9		3220	1110		12.9	6		1050	270.6
17.6	43.5		3822	2184		12.8	7.48		2744	364
17.9	17.8		349	2700		7.26	10.1		145	1550
16.1	25.7		5200	2030		21	9.39		6760	728
16.8	28.8		2480	4080		12.1	14.8		1800	2100
26	30.3		2260	4984		23	11.3		2000	1848
24.2	33.5		4290	3870		26.7	16.1		4680	1845
24.8			2847			19.2			2223
28.6			3458			22.1			2698
21.7			7280			15.8			5488
Sup_3B
% of RORgt ILC3s			# of CCR6+NKp46-			% of RORgt ILC3s			# of CCR6-NKp46+
Irf1+/-	Irf1-/-		Irf1+/-	Irf1-/-		Irf1+/-	Irf1-/-		Irf1+/-	Irf1-/-
23.1	31.4		3980	6230		11.9	6.34		2070	1220
21.8	38.9		4960	2380		13.5	4.17		3070	257
20.1	27.7		7370	1900		10.8	3.63		3950	248
22.3	31.9		11700	3370		17.1	5.24		9360	552
28.9	43.3		10000	5610		7.5	4.89		2660	612
25.9	42.3		3830	601		9.18	3.57		1360	50.8
24.6	41		5040	2810		6.87	3.8		1400	260
18.1	31.6		5830	2760		6.33	2.83		2010	249
	37			3010			7.02			565
	41.4			2920			4.46			312
Sup_3C
	# IL22+ cells in ILC3 subtypes
	Irf1+/-					Irf1-/-
CCR6+ NKp46-	1344	2006	2479	6006	5015	2128	793	586.16	924	1071
CCR6- NKp46-	1176	1475	3752	5538	3953	1140	342.82	450.84	640.86	430.44
CCR6- NKp46+	56.56	238.95	545.38	751.14	271.99	129.96	21.41	0	22.11	34.43

[truncated: 1 more sheets: Sup_4]
